# Supplementary material for: Identification of Crucial Genes and Regulatory Pathways in Alfalfa against Fusarium Root Rot
Source: Plants (Basel). 2023 Oct 21;12(20):3634. doi: 10.3390/plants12203634 (PMC10610399; doi:10.3390/plants12203634)
Supplement: Supplementary file 1 [file plants-12-03634-s001.zip]

Archive with 1 entries (1 files):
- plants-2563063-SI.pdf
